# Supplementary material for: The Formation of Glycan-Specific Natural Antibodies Repertoire in GalT-KO Mice Is Determined by Gut Microbiota
Source: Front Immunol. 2019 Mar 5;10:342. doi: 10.3389/fimmu.2019.00342 (PMC6411795; doi:10.3389/fimmu.2019.00342)
Supplement: Supplementary file 1 [file Table_1.xlsx]

## Sheet: Sheet1
Supplementary Table 1. Glycan arrays (Semiotik LLC, Moscow, Russia) contained a collection of 682 amine-functionalized glycans and bacterial polysaccharides printed onto N-hydroxysuccinimide- derivatized glass slides (slide H, Schott-Nexterion, Mainz, Germany).
GID	Structure	Common Name
1	Fucα-sp
2	Galα-sp
3	Galβ-sp
4	GalNAcα1-OSer	Tn-Ser
5	GalNAcα-sp	Tn
6	GalNAcβ-sp
7	Glcα-sp
9	Glcβ-sp
10	GlcNAcβ-sp
11	GlcNAcβ-sp
12	GlcNAcβ-sp
13	GlcNAcβ-sp
14	GlcN(Gc)β-sp
15	HOCH2(HOCH)4CH2NH2	aminoglucitol
16	Manα-sp
17	Manα-sp
18	Manβ-sp
19	ManNAcβ-sp
20	Rhaα-sp
21	Galβ-sp
22	GlcNAcβ-sp
23	GalNAcβ-sp
24	GlcNAcα-sp
25	GalNAcβ-sp
26	Rhaβ-sp
27	3,6-Me2Glcβ-sp
28	Xylβ-sp
29	Fucβ-sp
30	Glcβ-sp
31	L-Araα-sp
32	GalNGcβ-sp
37	3-O-Su-Galβ-sp
38	3-O-Su-GalNAcβ-sp
41	6-O-Su-GalNAcα-sp
43	6-O-Su-GlcNAcβ-sp
44	GlcAα-sp	α-glucuronic acid
45	GlcAβ-sp	β-glucuronic acid
46	6-H2PO3Glcβ-sp	Glc6P
47	6-H2PO3Manα-sp	Man6P
48	Neu5Acα-sp
49	Neu5Acα-sp
50	Neu5Acβ-sp
51	Neu5Acβ-sp
52	Neu5Gcα-sp
53	Neu5Gcβ-sp
54	9-NAc-Neu5Acα-sp
55	3-O-Su-GlcNAcβ-sp
56	Galα-sp
57	D-Ribβ -sp
58	Fucβ-sp
59	αKdo-5-phosphate-sp
60	6-O-Su-Galβ-sp
61	3-O-Su-GalNAcα-sp
62	GlcAβ-sp
63	4-O-Su-GlcNAcβ-sp
64	4-O-Su-Galβ-sp
65	4-O-Su-GalNAcα-sp
71	Fucα1-2Galβ-sp	Hdi
72	Fucα1-3GlcNAcβ-sp
73	Fucα1-4GlcNAcβ-sp	Le
74	Fucβ1-3GlcNAcβ-sp
75	Galα1-2Galβ-sp
76	Galα1-3Galβ-sp	Bdi
77	Galα1-3GalNAcβ-sp
78	Galα1-3GalNAcα-sp	Tαα
80	Galα1-3GlcNAcβ-sp
81	Galα1-4GlcNAcβ-sp
82	Galα1-4GlcNAcβ-sp
83	Galα1-6Glcβ-sp	melibiose
84	Galβ1-2Galβ-sp
85	Galβ1-3GlcNAcβ-sp	Lec
86	Galβ1-3GlcNAcβ-sp	Lec
87	Galβ1-3Galβ-sp
88	Galβ1-3GalNAcβ-sp	Tββ
89	Galβ1-3GalNAcα-sp	TF
92	Galβ1-4Glcβ-sp	Lactose, Lac
93	Galβ1-4Glcβ-sp	Lactose, Lac
94	Galβ1-4Galβ-sp
96	Galβ1-4GlcNAcβ-sp	N-acetyllactosamine, LN
97	Galβ1-4GlcNAcβ-sp	N-acetyllactosamine, LN
98	Galβ1-4GlcNAcβ-sp	N-acetyllactosamine, LN
99	Galβ1-4GlcNAcβ-sp	N-acetyllactosamine, LN
100	Galβ1-6Galβ-sp
101	GalNAcα1-3GalNAcβ-sp	Fs-2
102	GalNAcα1-3Galβ-sp	Adi
103	GalNAcα1-3GalNAcα-sp	core 5
104	GalNAcβ1-3Galβ-sp
105	GalNAcβ1-3GalNAcβ-sp	para-Fs
106	GalNAcβ1-4GlcNAcβ-sp	LacdiNAc
107	GalNAcβ1-4GlcNAcβ-sp	LacdiNAc
110	Glcα1-4Glcβ-sp	maltose
111	Glcβ1-4Glcβ-sp	cellobiose
112	Glcβ1-6Glcβ-sp	gentiobiose
113	GlcNAcβ1-3GalNAcα-sp	core 3
114	GlcNAcβ1-3Manβ-sp
115	GlcNAcβ1-4GlcNAcβ-Asn	chitobiose-Asn
116	GlcNAcβ1-4GlcNAcβ-sp	chitobiose
117	GlcNAcβ1-4GlcNAcβ-sp	chitobiose
118	GlcNAcβ1-6GalNAcα-sp	core 6
119	Manα1-2Manβ-sp
120	Manα1-3Manβ-sp
121	Manα1-4Manβ-sp
122	Manα1-6Manβ-sp
123	Manβ1-4GlcNAcβ-sp
125	6-Bn-Galβ1-4GlcNAcβ-sp
126	6-Bn-Galα1-4(6-Bn)GlcNAcβ-sp
127	Galβ1-4Glcβ-sp-Phe
128	Galβ1-4Glcβ-sp-Trp
129	Galβ1-3(6-O-Bn)GlcNAcβ-sp
130	(6-O-Bn-Galβ1)-3GlcNAcβ-sp
131	(6-O-Bn-Galβ1)-3(6-O-Bn)GlcNAcβ-sp
132	Galβ1-3GalNAcα-sp	TF
133	Galβ1-4Glcβ-sp-Ala
134	Galβ1-4Glcβ-sp-Arg
135	Galβ1-4Glcβ-sp-Asn
136	Galβ1-4Glcβ-sp-Ile
137	Galβ1-4Glcβ-sp-Nle
138	Galβ1-4Glcβ-sp-Val
139	Galβ1-4GlcNAcα-sp
140	Galα1-3GalNAc(fur)β-sp
142	GlcNAcα1-3GalNAcβ-sp
143	Fucα1-2(3-O-Su)Galβ-sp
144	Galβ1-3(6-O-Su)GlcNAcβ-sp
145	Galβ1-3(6-O-Su)GlcNAcβ-sp
146	Galβ1-4(6-O-Su)Glcβ-sp
149	GlсNAcβ1-4(6-O-Su)GlcNAcβ-sp
150	3-O-Su-Galβ1-3GalNAcα-sp
151	6-O-Su-Galβ1-3GalNAcα-sp
152	3-O-Su-Galβ1-4Glcβ-sp	SM3
153	6-O-Su-Galβ1-4Glcβ-sp
154	3-O-Su-Galβ1-3GlcNAcβ-sp
156	3-O-Su-Galβ1-4GlcNAcβ-sp
158	4-O-Su-Galβ1-4GlcNAcβ-sp
159	4-O-Su-Galβ1-4GlcNAcβ-sp
160	6-O-Su-Galβ1-3GlcNAcβ-sp
161	6-O-Su-Galβ1-3GlcNAcβ-sp
162	6-O-Su-Galβ1-4GlcNAcβ-sp
164	GlcAβ1-3GlcNAcβ-sp
165	GlcAβ1-3Galβ-sp
166	GlcAβ1-6Galβ-sp
167	GlcNAcβ1-4-[HOOC(CH3)CH]-3-O-GlcNAcβ-sp	GlcNAc-Mur
168	GlcNAcβ1-4Mur-L-Ala-D-i-Gln-Lys	GMDP-Lys
169	Neu5Acα2-3Galβ-sp	GM4
170	Neu5Acα2-6Galβ-sp
171	Neu5Acα2-3GalNAcα-sp
172	Neu5Acα2-6GalNAcα-sp	SiaTn
173	Neu5Acβ2-6GalNAcα-sp
174	Neu5Gcα2-6GalNAcα-sp
175	Neu5Gcβ2-6GalNAcα-sp
176	3-O-Su-Galβ1-4(6-O-Su)Glcβ-sp
177	3-O-Su-Galβ1-4(6-O-Su)GlcNAcβ-sp
178	6-O-Su-Galβ1-4(6-O-Su)Glcβ-sp
179	6-O-Su-Galβ1-3(6-O-Su)GlcNAcβ-sp
180	6-O-Su-Galβ1-4(6-O-Su)GlcNAcβ-sp
181	3,4-O-Su2-Galβ1-4GlcNAcβ-sp
182	3,6-O-Su2-Galβ1-4GlcNAcβ-sp
183	4,6-O-Su2-Galβ1-4GlcNAcβ-sp
184	4,6-O-Su2-Galβ1-4GlcNAcβ-sp
186	Neu5Acα2-8Neu5Acα2-sp	(Sia)2
187	Neu5Acα2-8Neu5Acα2-sp	(Sia)2
188	Neu5Acα2-8Neu5Acβ-sp
189	3,6-O-Su2-Galβ1-4(6-O-Su)GlcNAcβ-sp
190	Galβ1-4-(6-P)GlcNAcβ-sp
191	6-P-Galβ1-4GlcNAcβ-sp
192	GalNAcβ1-4(6-O-Su)GlcNAcβ-sp
193	3-O-Su-GalNAcβ1-4GlcNAcβ-sp
194	6-O-Su-GalNAcβ1-4GlcNAcβ-sp
195	6-O-Su-GalNAcβ1-4-(3-O-Ac)GlcNAcβ-sp
196	3-O-Su-GalNAcβ1-4(3-O-Su)-GlcNAcβ-sp
197	3,6-O-Su2-GalNAcβ1-4-GlcNAcβ-sp
198	4,6-O-Su2-GalNAcβ1-4GlcNAcβ-sp
199	4,6-O-Su2-GalNAcβ1-4-(3-O-Ac)GlcNAcβ-sp
200	4-O-Su-GalNAcβ1-4GlcNAcβ-sp
201	3,4-O-Su2-GalNAcβ1-4-GlcNAcβ-sp
202	6-O-Su-GalNAcβ1-4(6-O-Su)GlcNAcβ-sp
203	Galβ1-4(6-O-Su)GlcNAcβ-sp
204	4-O-Su-GalNAcβ1-4GlcNAcβ-sp
205	Neu5Acα2-6GalNAcβ-sp
206	Neu5Gcα2-3Galβ-sp
207	Neu5Acβ2-6GalNAcβ-sp
208	Galβ1-3GlcNAcβ-sp	Lec
209	αKdo-(2→4)-αKdo-sp
210	L,D-Hep-(1→5)-αKdo-4-phosphate-sp
211	αKdo-(2→8)-αKdo-sp
212	D-glycero-α-D-talo-octulosonic acid (Ko)-(2→4)-αKdo-sp
213	Neu5Acβ2-6Galβ-sp
214	$delta$GlcAβ1-3Galβ-sp	ΔGlcAb3Gal
215	Fucα1-2Galβ1-3GlcNAcβ-sp	Led, H (type 1)
216	Fucα1-2Galβ1-4GlcNAcβ-sp	H (type 2)
217	Fucα1-2Galβ1-3GalNAcα-sp	H (type 3)
219	Fucα1-2Galβ1-4Glcβ-sp	H (type 6)
220	Galα1-3Galβ1-4Glcβ-sp
221	Galα1-3Galβ1-4Glcβ-sp
222	Galα1-3Galβ1-4GlcNAcβ-sp	Galili (tri)
223	Galα1-4Galβ1-4Glcβ-sp	Pk, Gb3, GbOse3
225	Galα1-4Galβ1-4GlcNAcβ-sp	P1
226	Galα1-3(Fucα1-2)Galβ-sp	Btri
227	Galα1-3(Fucα1-2)Galβ-sp	Btri
228	Galβ1-2Galα1-3GlcNAcβ-sp
229	Galβ1-3Galβ1-4GlcNAcβ-sp
231	Galβ1-4GlcNAcβ1-3GalNAcα-sp
232	Galβ1-4GlcNAcβ1-6GalNAcα-sp
233	Galβ1-3(Fucα1-4)GlcNAcβ-sp	Lea
234	Galβ1-4(Fucα1-3)GlcNAcβ-sp	Lex
235	GalNAcα1-3(Fucα1-2)Galβ-sp	Atri
236	GalNAcα1-3(Fucα1-2)Galβ-sp	Atri
237	GalNHα1-3(Fucα1-2)Galβ-OCH2CH2CH2NHAc
239	GalNAcβ1-3(Fucα1-2)Galβ-sp
240	(Glcα1-4)3β-sp	maltotriose
241	(Glcα1-6)3β-sp	isomaltotriose
242	GlcNAc1αa1-3Galβ1-4GlcNAcβ-sp
243	GlcNAcα1-3Galβ1-4GlcNAcβ-sp
245	GlcNAcα1-6Galβ1-4GlcNAcβ-sp
246	GlcNAcβ1-2Galβ1-3GalNAcα-sp
247	GlcNAcβ1-3Galβ1-3GalNAcα-sp
248	GlcNAcβ1-3Galβ1-4Glcβ-sp
249	GlcNAcβ1-3Galβ1-4GlcNAcβ-sp
250	GlcNAcβ1-3Galβ1-4GlcNAcβ-sp
251	GlcNAcβ1-4Galβ1-4GlcNAcβ-sp
252	GlcNAcβ1-4GlcNAcβ1-4GlcNAcβ-sp	chitotriose
253	GlcNAcβ1-6Galβ1-4GlcNAcβ-sp
254	GlcNAcβ1-6(Galβ1-3)GalNAcα-sp	core 2
255	GlcNAcβ1-6(GlcNAcβ1-3)GalNAcα-sp	core 4
256	GlcNAcβ1-6(GlcNAcβ1-4)GalNAcα-sp
258	Manα1-6(Manα1-3)Manβ-sp	Man3
259	Galβ1-4(Galβ1-3)GlcNAcβ-sp
260	Galβ1-3(Fucβ1-4)GlcNAcβ-sp
261	Galβ1-4(Fucβ1-3)GlcNAcβ-sp
262	Galβ1-3GalNAcβ1-3Galβ-sp
263	(GalNAcβ-PEG2)3-β-DD
264	Galβ1-4Galβ1-4GlcNAcβ-sp
266	Galα1-4Galβ1-4GlcNAcβ-sp	P1
267	GlcNAcβ1-3Galβ1-3GlcNAcβ-sp
268	GlсNAcβ1-4(Fucα1-6)GlcNAcβ-sp
269	Galβ1-3Galβ1-4Glcβ-sp
270	Galβ1-4Galβ1-4Glcβ-sp
271	Galβ1-6Galβ1-4Glcβ-sp
272	Neu5Acα2-3Galβ1-4Glcβ-sp-Cit
273	Fucβ1-2Galβ1-4GlcNAcβ-sp
274	GalNAcα1-3Galβ1-4GlcNAcβ-sp
275	GalNAcβ1-3Galβ1-4GlcNAcβ-sp
276	GlcNAcβ1-4Galβ1-4GlcNAcβ-sp
277	GalNGcα1-3(Fucα1-2)Galβ-sp
278	GalNAcα1-3GalNAcβ1-3Galβ-sp	Fs-3
279	Galβ1-3GlcNAcα1-3GalNAcα-sp	LeCa3Tn
280	Galβ1-3GlcNAcβ1-3GalNAc$aдзрф$-sp
287	3-O-Su-Galβ1-3(Fucα1-4)GlcNAcβ-sp	3'-O-Su-Lea
288	3-O-Su-Galβ1-4(Fucα1-3)GlcNAcβ-sp	3'-O-Su-Lex
289	Neu5Acα2-6(Galβ1-3)GalNAcα-sp
290	Neu5Acα2-6(Galα1-3)GalNAcα-sp
291	Neu5Acβ2-6(Galβ1-3)GalNAcα-sp
292	Neu5Acα2-3Galβ1-3GalNAcα-sp
293	Neu5Acα2-3Galβ1-4Glcβ-sp	3'SL
294	Neu5Acα2-3Galβ1-4Glcβ-sp	3'SL
295	Neu5Acα2-6Galβ1-4Glcβ-sp	6'SL
296	Neu5Acα2-6Galβ1-4Glcβ-sp	6'SL
297	Neu5Acβ2-6Galβ1-4Glcβ-sp
298	Neu5Acα2-3Galβ1-4GlcNAcβ-sp	3'SLN
299	Neu5Acα2-3Galβ1-3GlcNAcβ-sp	3'SiaLeC
300	Neu5Acα2-6Galβ1-4GlcNAcβ-sp	6'SLN
302	Neu5Acβ2-6Galβ1-4GlcNAcβ-sp
303	Neu5Gcα2-3Galβ1-4GlcNAcβ-sp
304	Neu5Gcα2-6Galβ1-4GlcNAcβ-sp
305	Neu5Gcβ2-6Galβ1-4GlcNAcβ-sp
306	9-NAc-Neu5Acα2-6Galβ1-4GlcNAcβ-sp
307	KDNα2-3Galβ1-3GlcNAcβ-sp
308	KDNα2-3Galβ1-4GlcNAcβ-sp
309	Neu5Acα2-6(Neu5Acα2-3)GalNAcα-sp
310	Neu5Acα2-3Galβ1-4GlcNAcβ-O(CH2)3NH-amide-Neu5Acα2-3Galβ1-4GlcNAcβ-sp
315	Neu5Acα2-3Galβ1-4-(6-O-Su)GlcNAcβ-sp
316	Fucα1-2(6-Su)Galβ1-4GlcNAcβ-sp
318	Neu5Acα2-6Galβ1-4-(6-O-Su)GlcNAcβ-sp
319	Neu5Acα2-3-(6-O-Su)Galβ1-4GlcNAcβ-sp
320	4-O-Su-Neu5Acα2-3-(6-O-Su)Galβ1-4GlcNAcβ-sp
321	(Neu5Acα2-8)3-sp	(Sia)3
322	(Neu5Acα2-8)3β-sp
323	Neu5Acα2-6Galβ1-3GlcNAcβ-sp	6'-SiaLec
324	Neu5Acα2-6Galβ1-3(6-O-Su)GlcNAcβ-sp
325	Neu5Acα2-3Galβ1-4Glcβ-sp-Ala
326	Neu5Acα2-3Galβ1-4Glcβ-sp-Ile
327	Neu5Acα2-3Galβ1-4Glcβ-sp-Nle
328	Neu5Acα2-3Galβ1-4Glcβ-sp-Phe
329	Neu5Acα2-3Galβ1-4Glcβ-sp-Trp
330	Neu5Acα2-3Galβ1-4Glcβ-sp-Val
331	Neu5Gcα2-3Galβ1-3GlcNAcβ-sp
332	Neu5Acα2-3Galβ1-4Glcβ-sp-Asn
333	Neu5Gcα2-3Galβ1-3-(6-O-Su)GlcNAcβ-sp
334	Neu5Gcα2-3Galβ1-4-(6-O-Su)GlcNAcβ-sp
335	Neu5Acα2-3Galβ1-3-(6-O-Su)GlcNAcβ-sp
336	αKdo-(2→8)-αKdo-(2→4)-αKdo-sp
337	GalNAcα1-4Galβ1-4GlcNAcβ-sp
338	Neu5Acα2-6Galβ1-3GalNAcα-sp	6'-sialyl-TF
339	Neu5Acβ2-6Galβ1-3GalNAcα-sp
340	Galα1-3(Neu5Acβ2-6)GalNAcβ-sp
341	Neu5Acα2-3-(6-Su)Galβ1-4GlcNAcβ-sp
342	Neu5Acα2-3(6-O-Su)Galβ1-3GalNAcα-sp
343	Neu5Gcα2-3Galβ1-4Glcβ-sp
344	Neu5Acβ2-3Galβ1-4GlcNAcβ-sp	b3’SLN
359	Galα1-3(Fucα1-2)Galβ1-3GlcNAcβ-sp	B (type 1)
360	Galα1-3(Fucα1-2)Galβ1-4GlcNAcβ-sp	B (type 2)
361	Galα1-3(Fucα1-2)Galβ1-4GlcNAcβ-sp	B (type 2)
362	Galα1-3(Fucα1-2)Galβ1-3GalNAcα-sp	B (type 3)
363	Galα1-3(Fucα1-2)Galβ1-3GalNAcβ-sp	B (type 4)
364	Galα1-3Galβ1-4(Fucα1-3)GlcNAcβ-sp	αGalLex
365	Galα1-4(Fucα1-2)Galβ1-4GlcNAcβ-sp
366	GalNAcα1-3(Fucα1-2)Galβ1-3GlcNAcβ-sp	A (type 1)
368	GalNAcα1-3(Fucα1-2)Galβ1-4GlcNAcβ-sp	A (type 2)
369	GalNAcα1-4(Fucα1-2)Galβ1-4GlcNAcβ-sp
370	GalNAcβ1-3(Fucα1-2)Galβ1-4GlcNAcβ-sp
371	Fucα1-2Galβ1-3(Fucα1-4)GlcNAcβ-sp	Leb
372	Fucα1-2Galβ1-4(Fucα1-3)GlcNAcβ-sp	Ley
373	Galα1-3Galβ1-4GlcNAcβ1-3Galβ-sp	Galili (tetra)
374	Galα1-3(Galα1-4)Galβ1-4GlcNAcβ-sp
375	Galα1-4GlcNAcβ1-3Galβ1-4GlcNAcβ-sp
376	Galβ1-3GlcNAcβ1-3Galβ1-4Glcβ-sp	N-acetyllacto-N-tetraose, LNT
377	Galβ1-3GlcNAcβ1-3Galβ1-3GlcNAcβ-sp
378	Galβ1-3GlcNAcα1-3Galβ1-4GlcNAcβ-sp
379	Galβ1-3GlcNAcβ1-3Galβ1-4GlcNAcβ-sp
380	Galβ1-3GlcNAcα1-6Galβ1-4GlcNAcβ-sp
381	Galβ1-3GlcNAcβ1-6Galβ1-4GlcNAcβ-sp
382	Galβ1-3GalNAcβ1-4Galβ1-4Glcβ-sp	GA1, asialo-GM1
383	Galβ1-4GlcNAcβ1-3Galβ1-4Glcβ-sp	N-acetyllacto-neo-tetraose, LNnT
384	Galβ1-4GlcNAcβ1-3Galβ1-4GlcNAcβ-sp	i
386	Galβ1-4GlcNAcα1-6Galβ1-4GlcNAcβ-sp
387	Galβ1-4GlcNAcβ1-6Galβ1-4GlcNAcβ-sp
388	Galβ1-4GlcNAcβ1-6(Galβ1-3)GalNAcα-sp
389	GalNAcβ1-3Galα1-4Galβ1-4Glcβ-sp	Gb4, P
390	(Glcα1-4)4β-sp	maltotetraose
392	GalNAcα1-3(Fucα1-2)Galβ1-3GalNAcα-sp	A (type 3)
394	GlcNAcβ1-4(GlcNAcβ1-3)Galβ1-4GlcNAcβ-sp
395	GlcNAcβ1-6(GlcNAcβ1-3)Galβ1-4GlcNAcβ-sp	Tk
396	(GlcNAcβ1)3-3,4,6-GalNAcα-sp
397	Galβ1-3GlcN(Fm)β1-3Galβ1-4GlcNAcβ-sp
398	Galβ1-3GlcN(Fm)β1-3Galβ1-3GlcNAcβ-sp
399	Galβ1-3GlcNAcα1-3Galβ1-3GlcNAcβ-sp
401	Galβ1-3GlcNAcβ1-3Galβ1-3GlcNAcβ-sp
402	GalNAcα1-3(Fucα1-2)Galα1-4GlcNAcβ-sp
403	Galβ1-3GlcNAcβ1-3Galβ1-4GlcNAcβ-sp
404	GalNAcα1-3Galβ1-4(Fucα1-3)GlcNAcβ-sp	αGalNAcLex
405	Galα1-3(Fucα1-2)Galα1-4GlcNAcβ-sp
406	GalNAcα1-3(Fucα1-2)Galα1-3GalNAcβ-sp
407	Galβ1-4GlcNAc$beta1-3Galβ1-4Glcα-sp	LNnTα
408	GlcNAcβ1-4(GlcNAcβ1-3)Galβ1-4GlcNAcβ-sp	GlcNAc2-3,4LacNAc
419	3-O-SuGalβ1-4GlcNAcβ1-3Galβ1-4GlcNAcβ-sp
420	4-O-SuGalβ1-4GlcNAcβ1-3Galβ1-4GlcNAcβ-sp
423	Neu5Acα2-3Galβ1-4(Fucα1-3)GlcNAcβ-sp	SiaLex
425	Neu5Acα2-3Galβ1-4(Fucβ1-3)GlcNAcβ-sp
426	Neu5Acα2-3Galβ1-3(Fucα1-4)GlcNAcβ-sp	SiaLea
428	Neu5Acα2-3Galβ1-4(Fucα1-3)(6-O-Su-)GlcNAcβ-sp	6-O-Su-SiaLex
429	Neu5Acα2-3(6-O-Su)Galβ1-4(Fucα1-3)GlcNAcβ-sp	6'-O-Su-SiaLex
431	Neu5Acα2-3Galβ1-4(2-O-Su-Fucα1-3)GlcNAcβ-sp
432	Neu5Acα2-3Galβ1-4(3-O-Su-Fucα1-3)GlcNAcβ-sp
433	Neu5Acα2-6(Neu5Acα2-3Galβ1-3)GalNAcα-sp
434	Neu5Acα2-8Neu5Acα2-3Galβ1-4Glcβ-sp	GD3
435	Neu5Acα2-3Galβ1-4(2-O-Su-Fucα1-3)(6-O-Su-)GlcNAcβ-sp
436	4-O-Su-Neu5Acα2-3Galβ1-4(Fucα1-3)(6-O-Su-)GlcNAcβ-sp
437	GalNAcα1-3(Fucα1-2)Galβ1-3GalNAcβ-sp	A(type 4)
438	Fucβ1-2Galβ1-4(Fucα1-3)GlcNAcβ-sp
439	Kdoα2-4Kdoα2-4Kdoα2-6GlcNAcβ-sp
440	Neu5Acβ2-6(Fucα1-2)Galβ1-4GlcNAcβ-sp
441	Neu5Acα2-6(Fucα1-2)Galβ1-4GlcNAcβ-sp
479	Fucα1-2Galβ1-3GlcNAcβ1-3Galβ1-4Glcβ-sp	LNFP I
480	Fucα1-2Galβ1-3GlcNAcβ1-3Galβ1-4GlcNAcβ-sp	H(type 1) penta
481	Galα1-3Gal$beta1-4GlcNAcβ1-3Galβ1-4Glcβ-sp	Galili (penta)
482	Galα1-3(Fucα1-2)Galβ1-3(Fucα1-4)GlcNAcβ-sp	BLeb
483	Galα1-3(Fucα1-2)Galβ1-4(Fucα1-3)GlcNAcβ-sp	BLey
484	GalNAcα1-3(Fucα1-2)Galβ1-3(Fucα1-4)GlcNAcβ-sp	ALeb
485	Galβ1-4GalNAcα1-3(Fucα1-2)Galβ1-4GlcNAcβ-sp
489	Galβ1-4GlcNAcβ1-3(GlcNAcβ1-6)Galβ1-4GlcNAcβ-sp
491	GalNAcα1-3(Fucα1-2)Galβ1-4(Fucα1-3)GlcNAcβ-sp	ALey
492	(Glcα1-6)5β-sp	isomaltopentaose
493	(GlcNAcβ1-4)5β-sp	chitopentaose
495	Manα1-6(Manα1-3)Manα1-6(Manα1-3)Manβ-sp	Man5
496	Fucα1-2Galβ1-3(Fucα1-4)GlcNAcβ1-3Galβ1-4Glcβ-sp
497	Fucα1-2Galβ1-4(Fucα1-3)GlcNAcβ1-3Galβ1-4Glcβ-sp
498	Galβ1-4GlcNAcβ1-3Galβ1-4GlcNAcβ1-3Galβ1-4GlcNAcβ-sp	(LN)3
499	Galβ1-4GlcNAcβ1-6(Galβ1-4GlcNAcβ1-3)Galβ1-4GlcNAcβ-sp	I
501	Galβ1-3GalNAcβ1-3Galα1-4Galβ1-4Glcβ-sp	Gb5
502	(Glcα1-6)6β-sp	maltohexaose
503	(GlcNAcβ1-4)6-sp	chitohexaose
504	(Aβ1-4GNβ1-2Mα1)2-3,6-Mβ1-4GNβ1-4GNβ-sp
505	(GNβ1-2Mα1)2-3,6-Mβ1-4GNβ1-4GNβ-sp
506	Arafβ1-2Arafα1-5(Arafβ1-2Arafα1-3)Arafα1-5Arafα-O(CH2)2NHCOCH2(OCH2CH2)6NH2
507	GalNAcα1-3GalNAcβ1-3Galα1-4Galβ1-4Glcβ-sp	Fs-5
508	GalNAcβ1-3(Fucα1-2)Galβ1-4(Fucα1-3)GlcNAcβ-sp
509	Galβ1-3GalNAcβ1-4(Neu5Acα2-3)Galβ1-4Glcβ-sp	GM1
510	Manα1-6(Manα1-3)Manα1-6(Manα1-3)Manα-sp
527	Neu5Acα2-3Galβ1-4GlcNAcβ1-3Galβ1-4GlcNAcβ-sp
528	Neu5Acα2-3Galβ1-4(Fucα1-3)GlcNAcβ1-3Galβ-sp
529	Neu5Acα2-6(Galβ1-3)GlcNAcβ1-3Galβ1-4Glcβ-sp	LSTb
530	(Neu5Acα2-3Galβ1)2-3,4-GlcNAcβ-sp
531	Neu5Acα2-8Neu5Acα2-3(GalNAcβ1-4)Galβ1-4Glcβ-sp	GD2
534	Neu5Acα2-6Galβ1-4GlcNAcβ1-3Galβ1-4GlcNAcβ-sp
535	Neu5Acα2-8Neu5Acα2-3(GalNAcβ1-4)Galβ1-4Glcβ-sp	GD2
536	Neu5Aα2-3Galβ1-3GlcNAcβ1-3Galβ1-4Glcβ-sp	LSTa
537	Neu5Aα2-3Galβ1-4GlcNAcβ1-3Galβ1-4Glcβ-sp	LSTd
538	Galβ1-4(Fucα1-3)GlcNAcβ1-6(Galβ1-3GlcNAcβ1-3)Galβ1-4Glcβ-sp	MFLNH III
539	Galβ1-4GlcNAcβ1-6(Fucα1-2Galβ1-3GlcNAcβ1-3)Galβ1-4Glcβ-sp	MFLNH I
540	Galβ1-4(Fucα1-3)GlcNAcβ1-6(Neu5Acα2-6Galβ1-4GlcNAcβ1-3)Galβ1-4Glcβ-sp	MSMFLNnH
541	Galβ1-4(Fucα1-3)GlcNAcβ1-6(Fucα1-2Galβ1-3GlcNAcβ1-3)Galβ1-4Glcβ-sp	DFLNH (a)
542	Galβ1-3GlcNAcβ1-3Galβ1-4(Fucα1-3)GlcNAcβ1-6(Galβ1-3GlcNAcβ1-3)Galβ1-4Glcβ-sp	MF(1-3)iLNO
545	Kdoα2-8Kdoα2-4Kdoα2GlcNAcβ1-6GlcNAcα-sp
546	Neu5Aα2-3Galβ1-4GlcNAcβ1-3Galβ1-4Glcα-sp	LSTdα
547	Neu5Aα2-3Galβ1-3GlcNAcβ1-3Galβ1-4Glcα-sp	LSTaa
548	Neu5Aα2-6Galβ1-4GlcNAcβ1-3Galβ1-4GlcNAcβ-sp	Sia6’LN-LN
625	(GlcAβ1-4GlcNAcβ1-3)11-12-NH2-ol	hyaluronic acid
627	(Siaα2-6Aβ1-4GNβ1-2Mα1)2-3,6-Mβ1-4GNβ1-4GNβ-sp	YDS
629	Trehalose-ethanolamine
630	(GlcAβ1-3GlcNAcβ1-4)20-NH(p-C6H4)CH2CH2NH2	hyaluronic acid
631	(GlcAβ1-3GlcNAcβ1-4)38-NH(p-C6H4)CH2CH2NH2	hyaluronic acid
632	(GlcAβ1-3GlcNAcβ1-4)13-NH(p-C6H4)CH2CH2NH2	hyaluronic acid
800	GlcNAcα1-4GlcNAcβ-sp
801	GalNAcα1-3GalNAc(fur)β-sp
802	Galβ1-3GalNAc(fur)β-sp
804	[Galβ1-4GlcNAcβ-OCH2CH2]2NH
805	GalNAcβ1-4(6-O-Bn)GlcNAcβ-sp
806	Galα1-6Glcα-sp
807	GlcNAcβ1-4GlcNAcα-sp
808	Galα1-6Glcβ-sp	melibiose
809	GalNAcβ1-3GalNAcα-sp
810	GalNGcα1-3GalNAcα-sp
811	3,6-O-Me2-Glcβ1-4(2,3-O-Me2)Rhaβ-O(p-C6H4)-OCH2CH2NH2
812	Galβ1-4Glcα-sp
813	Galβ1-3GalNGcα-sp
814	Manα1-6Manα-sp
815	Galα1-4GalNAcα-sp
816	Galβ1-4GalNAcα-sp
817	GalNAcβ1-4GalNAcα-sp
818	GalNAcα1-4GalNAcα-sp
819	Glcβ1-4GalNAcα-sp
820	GlcNAcβ1-4GalNAcα-sp
850	Galβ1-3(6-O-Su)GalNAcα-sp
851	Galα1-3(6-O-Su)GalNAcα-sp
852	GlcNAcβ1-4-[HOOC(CH3)CH]-3-O-GlcNAcα-sp
853	6-O-Su-Galα1-3GalNAcα-sp
854	(6-O-Su)Neu5Acα2-3Galβ-sp
900	H-(Gly)6-NH2 Gly6-amide, linear
901	biot-CMG2-NH2
902	Crypted formula, available on request
903	Crypted formula, available on request
904	Crypted formula, available on request
905	Crypted formula, available on request
906	Crypted formula, available on request
907	Crypted formula, available on request
908	Crypted formula, available on request
909	Crypted formula, available on request
910	Npentyl-Indol-linked-3-NH2 (AcOH salt)
911	N-C5-indazole-3-CONH-PEG-NH2 (AcOH salt)
912	APPA(Tn)TSGPAPRTDPASTVGHAP-sp
913	APPAT(Lac)YGPAPRTDPASTVGHAP-sp
914	APPATSGPAPRTDPASTVGHAP-sp
915	APPAT(Tn)SGPAPRTDPASTVGHAPPATSG-sp
916	APPAT(SiaTn)SGPAPRTDPASTVGHAP-PEG3-EDAGVPLSVTRVFSGYAFES-PEG3-NH- Ethoxy-cyclobutene-1,2-dione
917	APPAT(Tn)SGPAPR(Tn)TDPASTVGHAP-PEG3-NH- Ethoxy-cyclobutene-1,2-dione
918	APPAT(Tn)SGPAPR(Tn)TDPASTVGHAP-PEG3-K-PEG3-TALVVDDGVLNEENV-PEG3-NH- Ethoxy-cyclobutene-1,2-dione
919	APPAT(Tn)SGPAPR(Tn)TDPASTVGHAP-sp
920	Crypted formula, available on request
921	Crypted formula, available on request
922	Crypted formula, available on request
923	Crypted formula, available on request
924	Crypted formula, available on request
925	Crypted formula, available on request
926	Crypted formula, available on request
927	Crypted formula, available on request
928	Crypted formula, available on request
929	Crypted formula, available on request
1001	-4Qui3Nα1-3Rhaα1-4Galβ1-3(Glcβ1-4)GalNα1-
1002	-2Rib-ol5-P-6Galα1-3FucNAmα1-3GlcNβ1-
1003	-4(Fucα1-3)GalNα1-6ManNα1-3Fucα1-3(Glcβ1-4)Galβ1-
1004	-2Fucα1-2Galβ1-3GalNAcα1-3GlcNAcα1-
1005	-4Qui3NAcα1-3Rhaα1-4Galβ1-3(Glcβ1-4)GalNAcα1-
1006	-4(Fucα1-3)GalNAcα1-6Man2(20%)Ac3(40%)Ac4(20%)Acα1-3Fucα1-3(Glcβ1-4)Galβ1-
1007	-2(Galfα1-4)Galα1-3ManNAcβ1-6Galfβ1-3GlcNAcβ1-
1008	-3Galf2(30%)Acβ1-3Galα1-
1009	-3(S-3HOBut1-2Ala1-4)Qui4Nβ1-6GlcNAcα1-3QuiNAcα1-3GlcNAcα1-
1010	-2Manβ1-4Glcα1-3QiuNAcα1-3GlcNAcα1-
1011	-3(GalNAcA6NH2α1-2)Rhaα1-2Rhaα1-3Rhaα1-2Rhaα1-3GlcNAcβ1-
1012	-2(Fuc3NFoα1-3)Manβ1-3Glcβ1-3GlcNAcβ1-
1013	-4Manα1-2Manα1-2Manβ1-3GalNAcα1-
1014	-2Galβ1-3GlcNAcα1-4Rhaα1-3GlcNAcβ1-
1015	-3(ManNAcβ1-2)Rhaα1-2Rhaα1-2Galα1-3GlcNAcβ1-
1016	-2Ribfβ1-4Galβ1-4GlcNAcα1-4Galβ1-3GlcNAcα1-
1017	-3GlcNAcβ1-3(Manβ1-4)Galα1-4Rhaα1-
1018	-6Glcα1-4(GlcNAcβ1-3)Galβ1-3GalNAcα1-3GlcNAcβ1-
1019	-2Glcα1-6Glcα1-4(GlcNAcβ1-3)Galα1-3GlcNAcβ1-
1020	-7Neu5Acα2-3FucNAmα1-3GlcNAc6Acβ1-
1021	-3(GlcNAcβ1-2)Rhaα1-2Rhaα1-4Glcα1-3GalNAcβ1-
1022	-3(Ser2Ac1-4)Qui4Nβ1-3Ribfβ1-4GalNAcα1-3GlcNAcα1-
1023	-3(Galβ1-4)Galβ1-4(GlcNAcβ1-2)Glcβ1-3GalNAcβ1-
1024	-3(Rha2(%)Ac3(%)Ac4(%)Acα1-4GalAα1-2)Rhaα1-4Glcα1-2Rhaα1-3GlcNAcβ1-
1025	-3FucNAcα1-4(GlcNAcβ1-2)GalAα1-3FucNAcα1-3GlcNAcβ1-
1026	-2(Glcα1-4)Glcβ1-2Fuc3NRHbβ1-6GlcNAcα1-4GalNAcα1-3(Glcα1-6)GlcNAcβ1-
1027	-4Qui3NAcα1-3Rhaα1-6GlcNAcα1-4GlcAβ1-3(Glcβ1-4)GalNAcα1-
1201	-4(Colα1-3)(Colα1-6)Glcα1-4Galα1-3GlcNAcβ1-
1202	-2Galβ1-3FucNAcα1-3GlcNAcβ1-
1203	-2Manα1-2(Glcα1-4)Manβ1-3GlcNAcα1-6Manα1-
1204	-2(S-3HOBut1-4)Qui4Nα1-4GalNAcβ1-4Rhaα1-3GlcNAc6(30%)Acβ1-
1205	-3(GlcNAcβ1-2)Rhaα1-2Rhaα1-4Glcα1-3GalNAcβ1-
1206	-3Fucf2(50%)Acβ1-3-6dmanHepβ1-
1207	-2-DRha4NAcα1-3Fucα1-4Glcβ1-3GalNAcα1-
1208	-4(R-Lac2-3Rhap2Acα1-3)Manβ1-4Manα1-3GalNAcβ1-
1209	-4Quip3NAcα1-3Rhaα1-4Galβ1-3GalNAcα1-
1210	-6Manα1-2(Glcα1-4)Manα1-2(Glcα1-3)Manβ1-3GlcNAcα1-
1211	-2(Galfα1-4)Galα1-3ManNAcβ1-6Galfβ1-3GlcNAcβ1-
1212	-3)Fucα1-3Xlufβ1-
1213	-3(Glcα1-2)Rhaα1-2Rhaα1-2Rhaα1-3(Glcα1-2)Rhaα1-
1214	-4-8eLeg5Ac7Acα2-6Galβ1-3FucNAcα1-3GlcNAcα1-
1215	-4(GlcpNAcβ1-3)GalNAcα1-2Glcα1-4L-IdoAα1-3GalNAcβ1-
1216	-3Rib-ol5-P-6Galα1-3FucNAmα1-3GlcNAcβ1-
1217	-2(RhaNAc3NFoβ1-3)Manβ1-3Galα1-4Rhaα1-3GlcNAcα1-
1218	-3(S-3HOBut1-2DAla1-4)Qui4Nb1-6GlcNAcα1-3LQuiNAcα1-3GlcNAc6(30%)Acα1-
1219	-2(Glcα1-3)Manα1-3Fucα1-3GalNAcα1-4(Galb1-3)GalNAcβ1-
1220	-2Fuc3(65%)Ac4(35%)Acα1-2Galβ1-3GalNAcα1-3GalNAcα1-
1221	-4(GalNAcβ1-3)Galα1-6Glcβ1-3GalNAcβ1-
1222	-3Rhaα1-3Rhaα1-2Glcα1-3GlcNAcα1-
1223	-3(S-Lac2-4)GlcNAcβ1-2Rhaα1-2Rhaα1-3(Glcβ1-2)Rhaα1-3GlcNAcβ1-
1224	-2Rib-ol5-P-6Galα1-3FucNAmα1-3(GlcNAcβ1-4)GlcNAcβ1-
1225	-8(D-Ala1-7)Leg5Acα2-4GlcAβ1-3GlcNAcβ1-
1226	-4(Fucα1-3)GlcNAc6(30%)Acα1-4GlcAα1-3Fucα1-3GlcNAcβ1-
1228	-4Fucα1-2(Galα1-3)Galβ1-3GalNAcα1-3GalNAcβ1-
1230	Escherichia coli O10a10b
1231	-2Glcβ1-6GlcNAcα1-3FucNAcα1-3GlcNAcβ1-
1232	Galα1-2Galα1-2(Galb1-4)Glcα1-3Glcα1-/inner core-lipid A/
1233	-2Rhaα1-2Rhaα1-2Rhaα1-2Glcα1-3GlcNAc6Acα1-
1234	Escherichia coli O27
1237	-3(R-3HOBut1-4)Qui4Nβ1-4(Galα1-3)Manα1-4Rhaα1-3GlcNAcα-
1238	-3Galα1-3(GlcAb1-4)Fucα1-4GlcNAcβ1-3Fucα1-3GlcNAcβ1-
1239	Escherichia coli O54
1240	Escherichia coli O62
1241	Escherichia coli O81
1242	-4GlcAβ1-4(GlcNAcβ1-2)GlcAβ1-3GlcNAcα1-
1243	-4(Rhaα1-2Fucα1-3)Manα1-3Fucα1-3GlcNAcβ1-
1244	Escherichia coli O37
1245	-2Galβ1-4Manβ1-4Galα1-3GlcNAcβ1-
1246	-4(D-aThr3(70%)Ac2-6)GlcAβ1-6Galβ1-6Glcβ1-3GalNAc6(15%)Acβ1-
1247	-6(Rhaα1-3)Manα1-2(Glcα1-3)Manα1-2Manα1-2Manb1-3GlcNAcα1-
1248	GlcNAcα1-2Glcα1-2Glcα1-3(Galα1-6)Glcα1-/inner core-lipid A/
1249	Escherichia coli O102
1250	-3(Rhaα1-4)GlcAα1-2Rhaα1-2Rhaα1-2Galα1-3GalNAcβ1-
1251	-2Rhaα1-2Rhaα1-3Rha2Acα1-3(Glcα1-6)GlcNAcβ1-
1252	-3(Galfα1-2Rhaα1-4)Galβ1-4Glcα1-4GlcAα1-3GalNAcβ1-
1253	-2Ribfβ1-4Galβ1-4GlcNAcα1-4Galβ1-3GlcNAcα1-
1254	-2(ManNAcα1-3)Rhaα1-3Rhaα1-3Rhaα1-3GalNAcα1-
1255	-2Rha4NAcα1-3Fucα1-4Glcβ1-3GalNAcα1-
1256	-4(Rhaα1-3)(Glcα1-6)Glcα1-3GalNAcα1-3GalNAcβ1-
1257	-2Manβ1-4GlcAβ1-3LQuiNAcα1-3GlcNAcα1-
1258	-4ManNAc3NAcAβ1-2Rhaα1-3Rhaβ1-4GlcNAcα1-
1259	Escherichia coli O84-deAc
1301	-3(Qui3NFoα1-4)GalA6NH2α1-4GalNAcα1-4Galα1-3GalNAcβ1-
1302	Providencia alcalifaciens O3_2 capsular polysaccharide
1303	-4GlcNAcβ1-3GlcAα1-4GlcNAcα1-3Rha2Acβ1-
1304	-2Glcβ1-6Galα1-6GalNAcα1-4(Glcβ1-3)GalNAcα1-3GalNAcα1-
1305	Providencia rustigianii O11 capsular polysaccharide
1306	-4(GlcNAcβ1-2Glcβ1-2)(GlcNAcβ1-3)Galβ1-3GalNAcα1-4Galβ1-3GalNAcβ1-
1307	-4(D-GroA1NH2(2-P-3))GalNAcβ1-4Galβ1-3FucNAc4Nβ1-
1308	-3(Dhpa2-4Manβ1-4)Galα1-4GalNAcβ1-3GalNAcβ1-
1309	-4Qui3NFoβ1-3Galα1-3GlcAβ1-3GalNAcβ1-
1310	-3GlcAβ1-4(Glcα1-3)Fucα1-4Fucα1-2Glcβ1-3GlcNAcα1-
1311	-3Manα1-2Fucα1-2GlcA4Acβ1-3GalNAcα1-
1312	-4Glcβ1-3Galα1-4GalNAcβ1-4(L-Ser2-6)GlcAβ1-3GalNAcβ1-
1401	GalNAcα1-4GlcNAc3NAcAβ1-3DFucNAcα1-3QuiNAcβ1-3Rhaα1-3(Glcα1-6)Glcb1-3(Glcα1-4)(L-Ala1-2)GalNα(P-6)1-3L-gro-manHepp7Cmα1-3(P-2)(P-4)L-gro-manHepα1-5Kdoα
1402	-3Rhaα1-4LGalNAcAα1-3QuiNAcα1-
1403	-2LGlcβ1-3FucNAcα1-3DFucNAcβ1-
1404	-2Rhaα1-3Rhaα1-4GalNAcA3Acα1-3QuiNAcβ1-
1405	Rhaα1-3Rhaα1-4GalNAcAα1-3QuiNAcβ1-3Rhaα1-3(Glcα1-6)Glcβ1-3(Glcα1-4)(L-Ala1-2GalNα1-3(P-6)L-gro-manHep7Cmα1-3(P-2)(P-4)L-gro-manHepα1-5Kdoα
1406	Glcα1-6Glcβ1-3(Rhaα1-6Glcα1-4)GalNα1-3(P-6)L-gro-manHepα1-3(P-2)(P-4)L-gro-manHepα1-5(Kdoα2-4)Kdoα2-6(P-4)GlcNβ1-6GlcNα1-P
1407	-2Ribfβ1-3GalNAcα1-
1408	Pseudomonas aeruginosa O2abc
1409	Pseudomonas aeruginosa O2ac
1410	-4ManNAc3NAmAβ1-4LGulNAc3NAcAα1-3DFucNAcβ1-
1411	-4ManNAc3NAmAβ1-4ManNAc3NAcAβ1-3DFucNAcα1-
1412	-4LGulNAc3NAmAα1-4ManNAc3NAcAβ1-3DFucNAc4Acα1-
1413	-2LRha3Acα1-6GlcNAcα1-4LGalNAcA3Acα1-3(S-3HOBut1-4)QuiNAc4Nβ1-
1414	-2Rha3Acα1-6GlcNAcα1-4LGalNAcAα1-3QuiNAc4NSHbβ1-
1415	-2Rhaα1-3FucNAcα1-3FucNAcα1-3QuiNAcα1-
1416	-2Rhaα1-3FucNAcα1-3FucNAcα1-3DFucNAcα1-
1417	-2Rhaα1-4GalNAcA3Acα1-4GalNFoAα1-3QuiNAcα1-
1418	-3R-3HOBut1-7Pse4Ac5Acβ2-4DFucNAcα1-3QuiNAcβ1-
1501	Proteus genomospecies 5/6 O79
1502	-3GalNAcβ1-4(L6dTalα1-3)Manα1-3L6dTalα1-
1503	-2Rhaα1-2Rhaα1-2Rhaα1-4GalAα1-3GlcNAcα1-
1504	Enterobacter cloacae G3421
1601	Proteus mirabilis 12B-r
1602	-3(Rib1(50%)Ac-ol5-P-6)Galβ1-4(GlcNAcβ1-2)Glcβ1-3GlcNAcβ1-
1603	-2Glcβ1-3L6dTal2(85%)Acα1-3GlcNAcβ1-
1604	-4(LAltpAα1-3)GalNAcα1-3GalAα1-3GlcNAcα1-
1605	-3(Glcα1-6)GlcNAcβ1-4(GlcNAcβ1-2)GlcAβ1-3(L-Thr2-6)GalAβ1-
1606	-3GlcNAcβ1-3(S,R-CetLys2-6GalAα1-4)Galα1-
1607	GalNAcβ1-4GalNAcα1-3GlcNAcα1-2Rib-ol
1608	-3GlcAβ1-4(Galα1-3)FucNAcα1-3GlcNAcα1-
1609	-4(Lys2-6)GalAα1-4Galα1-3(Ser-(2-6)GalA4Acα1-3GlcNAcβ1-
1610	-3LQuiNAcα1-3GlcNAcα1-6(S-Lac-1-3)GlcNAcα1-
1611	-2(Rib-ol5-P-3)Galβ1-3GlcNAcα1-3(EtN1-75%P-6)Glcβ1-3GlcNAcβ1-
1612	-2Fuc3N(R-3HOBu)4Acβ1-6Glc3Acα1-4GlcAβ1-3GlcNAcα1-
1613	-3(EtNAc1-P-6)GlcNAcα1-3D-AspAc4-4)Qui4Nβ1-6Glcα1-4GalAα1-
1614	-6(GalA6(L-Lys)α1-4)GalNAcβ1-4(Glcα1-2)GlcAβ1-3GalNAcβ1-
1615	-4(GalA6(L-Thr)3Acα1-3)GalNAcβ1-3Rhaβ1-4GlcNAc6Acβ1-
1616	-4(GlcAα1-3)FucNAcα1-3GlcNAcβ1-
1617	-4(S,R-CetLys2-6)GlcAb1-6GalNAcα1-6GlcNAcβ1-3GlcNAcβ1-
1618	-6GlcNAcα1-3Galβ1-3GalNAcα1-
1701	-3GlcAβ1-4(Galα1-3)FucNAcα1-3GlcNAcα1-
1702	-3(Glcβ1-3GlcNAc4(S-Lac)b1-2)Rhaα1-2Rhaα1-2Gal6Acα1-3GlcNAcβ1-
1703	-4(Glcα1-2)GlcA3Acβ1-3GlcNAcα1-2(R-3HOBut1-3)Fuc3Nβ1-6Glc4Acα1-
1704	-6GlcNAc3(S-Lac)α1-3LQuiNAcα1-3GlcNAcα1-
1705	-3Galα1-4GalNAcα1-3FucNAcα1-3(EtN1-P-6)GlcAcβ1-
1706	-6(S-Lac2-3)GlcNAcβ1-3Galα1-3GlcNAc6Acβ1-
1707	-4(Glcα1-3)Glcβ1-3Galβ1-3GalNAcβ1-4Rib-ol5-P-
1801	-3(EtN1-P-6)GlcNAcα1-2(R-3HOBut1-3)Fuc3Nβ1-6Glcα1-4GlcAβ1-
1802	-4(L-Ala2-6)GlcAβ1-3GalNAcβ1-4Glcβ1-3Galα1-4GalNAcβ1-
1803	-4GalN6Acα1-3DFuc2Acα1-3(EtN1-P-6)GlcNAcβ1-3Galα1-
1804	-3GlcNAcβ1-3(Qui3NAc2(65%)Ac4Acα1-2)Rhaβ1-4Rhaα1-4GlcAβ1-
1805	-4GalNAcβ1-3GlcNAcβ1-2(R-Lac1-3Glcα1-3)Rhaα1-2Ribfβ1-
1806	-4GlcAβ1-3GlcNAcβ1-2(R-3HOBut1-2L-Ala1-4)Qui4Nβ1-3Galα1-
1807	-4Glc6(65%)Acα1-3GlcA4Acβ1-3GlcNAcα1-3GlcA4(87%)Acβ1-
1808	-4Glcβ1-3GalNAcβ1-4GalNAcβ1-4Galβ1-
1809	-4LQuiNAcα1-3GlcNAcα1-4(LQuiNAcα1-3)GalNAcα1-4Galα1-P
1810	-4Glcβ1-3GalNAcβ1-4GalNAcβ1-4Galβ1-
2001	-3(Ribfβ1-4GlcAβ1-4)Galα1-6Manα1-2Manα1-3GalNAcβ1-
2002	-3GlcNAcβ1-4GlcA3Acβ1-2(Rha3Acα1-3)Manα1-4Galβ1-
2003	-6Galα1-4GlcAβ1-6Galβ1-4Galβ1-4GlcNAcβ1-
2004	-4(GlcNAcβ1-3)GalNAcα1-4Glcα1-4L-IdoAα1-3GalNAcβ1-
2005	-4GlcAβ1-2(Galα1-3)Man6(50%)Acβ1-4Manβ1-3GlcNAcβ1-
2006	-6(R-Lac2-4)Glcβ1-4GalNAcα1-3GalNAcβ1-
2007	-3Rhaβ1-4Rhaα1-2Rhaα1-2GalAα1-3GalNAcα1-
2008	-2Ribfβ1-4GalAα1-3GlcNAcα1-2(Galfb1-3)Rhaα1-2Rhaα1-2Ribfβ1-4GalAα1-
2009	-3(GlcAβ1-4)Galα1-6Manα1-2Manα1-3GalNAcβ1-
2010	Shigella boydii type 7
2011	-3GalNAcα1-4GlcAβ1-3GlcNAcβ1-2GalAβ1-
2012	-4Glcα1-4GlcAβ1-3GlcNAcα1-3Rhaα1-
2013	Shigella boydii type X
2101	-3Rhaα1-3Rhaα1-2Galα1-3GlcNAcα1-
2102	-1D-Gro3-P-6Glcβ1-4(Glcα1-6Gal2(25%)Acα1-3)FucNAcα1-3GlcNAcβ1-
2103	-3(R-Lac2-4Glcβ1-6Glcα1-4)Galβ1-6Galfβ1-3GalNAcβ1-
2104	-3GlcNAcα1-3(Fuc3Ac4Acα1-4)GlcNAcα1-4GlcAα1-3Fucα1-
2105	GalNAcA3Ac6NH2α1-4GalNAcAα1-3GlcNAc
2106	-4GlcAβ1-3GalNAcβ1-3(GlcNAcβ1-4Glcβ1-4)GalNAcβ1-
2107	-2Gal3,4(RPyr)b1-4Manβ1-4Galα1-3GlcNAcβ1-
2201	-3GlcNAcβ1-2Rhaα1-2Rhaα1-3(Glcβ1-4)Rhaα1-
2202	-3GlcNAcβ1-2(Glcα1-3)Rhaα1-2Rhaα1-3(Glcα1-4)Rhaα1-
2203	-3GlcNAcβ1-2(Glcα1-3)Rhaα1-2Rhaα1-3Rha2Acα1-
2204	-2Rhaα1-2Rhaα1-3Rha2Acα1-3GlcNAcβ1-
2205	-3(Glcα1-6)GlcNAcβ1-2Rhaα1-2Rhaα1-3Rhaα1-
2206	-3(Glcα1-6)GlcNAcβ1-2Rhaα1-2Rhaα1-3Rha2Acα1-
2207	-3GlcNAcβ1-2Rhaα1-2(Glcα1-3)Rhaα1-3Rhaα1-
2208	-3GlcNAcβ1-2(Glcα1-3)Rhaα1-2(Glcα1-3)Rhaα1-3Rhaα1-
2209	-2Rha3(%)Ac4(%)Acα1-2Rhaα1-4GalAb1-3GalNAcβ1-
2210	-2Rha3(60%)Ac4(30%)Acα1-2Rhaα1-4GalAb1-3GalNAcβ1-
2211	-3GlcNAcβ1-2(Glcα1-3)Rhaα1-2Rhaα1-3Rhaα1-
2212	-2Rhaα1-2Rhaα1-3Rhaα1-3GlcNAcβ1-
2213	-3Rhaα1-3(Glcα1-4)GlcNAcβ1-2Rhaα1-2Rhaα1-
2214	Shigella flexneri type 2c
2215	-2(EtN1-P-3)Rhaα1-2Rhaα1-3Rhaα1-3(Glcα1-6)GlcNAcβ1-
2216	Shigella flexneri type 5c
2217	-2(Glcα1-3)Rhaα1-2Rhaα1-3Rhaα1-3(Glcα1-4)GlcNAcβ1-
2218	Shigella flexneri type Ya
2219	-2Rha3(%)Acα1-2Rhaα1-3Rhaα1-3GlcNAc6(%)Acβ1-
2220	-2(EtN1-P-3)Rhaα1-2(20%EtN1-P-3)Rhaα1-3Rhaα1-3GlcNAc6(45%)Acβ1-
2221	-2(Glcα1-3)Rhaα1-2(EtN1-P-3)Rhaα1-3Rhaα1-3GlcNAcβ1-
2501	Streptococcus equi sp. hyaluronic acid sodium salt
2502	-4(2-O-Su)L-IdoAα1-4(6-O-Su)GlcNSuα1-; -4GlcAb1-4GlcNAcα1-
2601	Acetobacter methanolicus LPS
3001	Saccharomyces cerevisiae zymozan A
3002	Yeast mannan (a)
3301	Laminaria hyperborea laminarin
3302	B5-2 Laminaran
3401	-4Glcβ1-4Glcβ1-3Glcβ1-
3501	Galactan-1 from flax bast fibre
3502	Galactan-2 from flax bast fibre
8001	-4Fucα1-2(Galα1-3)Galβ1-3GalNAcα1-3GalNAcβ1- LPS
8002	-3Rhaα1-3Rhaα1-2Glcα1-3GlcNAcα1- LPS
8003	-4(Fucα1-3)GlcNAc6(30%)Acα1-4GlcAα1-3Fucα1-3GlcNAcβ1- LPS
8004	-4(GalNAcβ1-3)Galα1-6Glcβ1-3GalNAcβ1- LPS
8005	-2Rib-ol5-P-6Galα1-3FucNAmα1-3(GlcNAcβ1-4)GlcNAcβ1- LPS
8006	-3(Glcα1-2)Rhaα1-2Rhaα1-2Rhaα1-3(Glcα1-2)Rhaα1- LPS
8007	-6Manα1-2(Glcα1-4)Manα1-2(Glcα1-3)Manβ1-3GlcNAcα1- LPS
8008	-3Rib-ol5-P-6Galα1-3FucNAmα1-3GlcNAcβ1- LPS
8009	-4(R-Lac2-3Rhap2Acα1-3)Manβ1-4Manα1-3GalNAcβ1- LPS
8010	-4(GlcpNAcβ1-3)GalNAcα1-2Glcα1-4L-IdoAα1-3GalNAcβ1- LPS
8011	-3(S-Lac2-4)GlcNAcβ1-2Rhaα1-2Rhaα1-3(Glcβ1-2)Rhaα1-3GlcNAcβ1- LPS
9001	-3Glcβ1-3Glcβ1-3(Glcβ1-6)Glcβ1-
9002	-3Glcb1-
9003	-4GlcN(%)Acβ1-
