# Supplementary material for: The Formation of Glycan-Specific Natural Antibodies Repertoire in GalT-KO Mice Is Determined by Gut Microbiota
Source: Front Immunol. 2019 Mar 5;10:342. doi: 10.3389/fimmu.2019.00342 (PMC6411795; doi:10.3389/fimmu.2019.00342)
Supplement: Supplementary file 2 [file Table_2.xlsx]

## Sheet: idibel_signif_taxon_cor_nab
Supplementary Table 2. Production of specific natural antibodies (NAb) is significantly associated (p < 0.005) with the development of some specific bacterial populations in the gut microbiota of GalT-KO mice (n = 5). Spearman rank test was used to study the anti-glycan antibodies vs. microbiota interaction.
Mouse ID	Taxon	GID	Structure	Mean_Taxon	Mean_NAb	p value	corr. value
788	k__Bacteria.p__Firmicutes.c__Clostridia.o__Clostridiales.f__Lachnospiraceae	29	Fucβ-sp	0.04778581	-0.7597809895	0.0027777778	-0.9047619
	k__Bacteria.p__Firmicutes.c__Clostridia.o__Clostridiales.f__Lachnospiraceae	191	6-P-Galβ1-4GlcNAcβ-sp	0.04778581	-0.4365844576	0.0027777778	-0.9047619
	k__Bacteria.p__Firmicutes.c__Clostridia.o__Clostridiales.f__	202	6-O-Su-GalNAcβ1-4(6-O-Su)GlcNAcβ-sp	0.33962383	-0.2346569586	0.0027777778	0.9047619
	k__Bacteria.p__Bacteroidetes.c__Bacteroidia.o__Bacteroidales.f__S24.7	316	Fucα1-2(6-Su)Galβ1-4GlcNAcβ-sp	0.10617550	-0.2100891193	0.0027777778	-0.9047619
	k__Bacteria.p__Bacteroidetes.c__Bacteroidia.o__Bacteroidales.f__S24.7	534	Neu5Acα2-6Galβ1-4GlcNAcβ1-3Galβ1-4GlcNAcβ-sp	0.10617550	-0.1306104070	0.0027777778	0.9047619
	k__Bacteria.p__Firmicutes.c__Clostridia.o__Clostridiales.f__Clostridiaceae	908	Crypted formula, available on request	0.27179733	-0.9056359427	0.0027777778	-0.9047619
	k__Bacteria.p__Firmicutes.c__Clostridia.o__Clostridiales.f__Ruminococcaceae	908	Crypted formula, available on request	0.42251793	-0.9056359427	0.0027777778	-0.9047619
	k__Bacteria.p__Tenericutes.c__Mollicutes.o__Anaeroplasmatales.f__Anaeroplasmataceae	927	Crypted formula, available on request	1.86954023	-0.5619158281	0.0027777778	0.9047619
	k__Bacteria.p__Firmicutes.c__Clostridia.o__Clostridiales.f__	1231	-2Glcβ1-6GlcNAcα1-3FucNAcα1-3GlcNAcβ1-	0.33962383	-0.6711429862	0.0027777778	-0.9047619
	k__Bacteria.p__Firmicutes.c__Clostridia.o__Clostridiales.f__	1259	Escherichia coli O84-deAc	0.33962383	-0.6605195504	0.0023798165	-0.9759001
	k__Bacteria.p__Bacteroidetes.c__Bacteroidia.o__Bacteroidales.f__S24.7	1705	-3Galα1-4GalNAcα1-3FucNAcα1-3(EtN1-P-6)GlcAcβ1-	0.10617550	0.1096019501	0.0003968254	-1.0000000
	k__Bacteria.p__Firmicutes.c__Clostridia.o__Clostridiales.f__Ruminococcaceae	1705	-3Galα1-4GalNAcα1-3FucNAcα1-3(EtN1-P-6)GlcAcβ1-	0.42251793	0.1096019501	0.0027777778	0.9047619
	k__Bacteria.p__Firmicutes.c__Clostridia.o__Clostridiales.f__.Mogibacteriaceae.	1807	-4Glc6(65%)Acα1-3GlcA4Acβ1-3GlcNAcα1-3GlcA4(87%)Acβ1-	1.02986392	-0.3777801707	0.0027777778	-0.9047619
	k__Bacteria.p__Firmicutes.c__Clostridia.o__Clostridiales.f__	2103	-6Galα1-4GlcAβ1-6Galβ1-4Galβ1-4GlcNAcβ1-	0.33962383	-0.3702636609	0.0027777778	-0.9047619
	k__Bacteria.p__Firmicutes.c__Clostridia.o__Clostridiales.f__.Mogibacteriaceae.	2212	-2Rhaα1-2Rhaα1-3Rhaα1-3GlcNAcβ1-	1.02986392	-0.3883707015	0.0003968254	-1.0000000
	k__Bacteria.p__Tenericutes.c__Mollicutes.o__Anaeroplasmatales.f__Anaeroplasmataceae	2221	-2(Glcα1-3)Rhaα1-2(EtN1-P-3)Rhaα1-3Rhaα1-3GlcNAcβ1-	1.86954023	-0.5898739360	0.0027777778	0.9047619
	k__Bacteria.p__Firmicutes.c__Clostridia.o__Clostridiales.f__	3302	B5-2 Laminaran	0.33962383	-0.2579815802	0.0023798165	-0.9759001
789	k__Bacteria.p__Proteobacteria.c__Gammaproteobacteria.o__Enterobacteriales.f__Enterobacteriaceae	19	ManNAcβ-sp	0.29919249	0.1225910076	0.0027777778	0.9047619
	k__Bacteria.p__Proteobacteria.c__Gammaproteobacteria.o__Enterobacteriales.f__Enterobacteriaceae	44	GlcAα-sp	0.29919249	0.4686924066	0.0003968254	1.0000000
	k__Bacteria.p__Proteobacteria.c__Gammaproteobacteria.o__Enterobacteriales.f__Enterobacteriaceae	73	Fucα1-4GlcNAcβ-sp	0.29919249	-0.5146960996	0.0027777778	0.9047619
	k__Bacteria.p__Firmicutes.c__Clostridia.o__Clostridiales.f__.Mogibacteriaceae.	87	Galβ1-3Galβ-sp	0.09148572	-0.2965332998	0.0027777778	0.9047619
	k__Bacteria.p__Proteobacteria.c__Gammaproteobacteria.o__Enterobacteriales.f__Enterobacteriaceae	89	Galβ1-3GalNAcα-sp	0.29919249	0.8574121254	0.0062494779	0.8783101
	k__Bacteria.p__Proteobacteria.c__Gammaproteobacteria.o__Enterobacteriales.f__Enterobacteriaceae	97	Galβ1-4GlcNAcβ-sp	0.29919249	-0.0684747414	0.0003968254	1.0000000
	k__Bacteria.p__Proteobacteria.c__Gammaproteobacteria.o__Enterobacteriales.f__Enterobacteriaceae	122	Manα1-6Manβ-sp	0.29919249	0.1830416027	0.0027777778	0.9047619
	k__Bacteria.p__Proteobacteria.c__Gammaproteobacteria.o__Enterobacteriales.f__Enterobacteriaceae	130	(6-O-Bn-Galβ1)-3GlcNAcβ-sp	0.29919249	-0.6801003759	0.0062494779	0.8783101
	k__Bacteria.p__Proteobacteria.c__Gammaproteobacteria.o__Enterobacteriales.f__Enterobacteriaceae	166	GlcAβ1-6Galβ-sp	0.29919249	0.2114813229	0.0027777778	0.9047619
	k__Bacteria.p__Firmicutes.c__Bacilli.o__Lactobacillales.f__	170	Neu5Acα2-6Galβ-sp	0.26756042	-0.2410590749	0.0047632217	0.9258201
	k__Bacteria.p__Firmicutes.c__Bacilli.o__Lactobacillales.f__	196	3-O-Su-GalNAcβ1-4(3-O-Su)-GlcNAcβ-sp	0.26756042	-0.4121569708	0.0047632217	0.9258201
	k__Bacteria.p__Deferribacteres.c__Deferribacteres.o__Deferribacterales.f__Deferribacteraceae	211	αKdo-(2→8)-αKdo-sp	0.43701678	0.2855082978	0.0003968254	1.0000000
	k__Bacteria.p__Firmicutes.c__Bacilli.o__Lactobacillales.f__	243	GlcNAcα1-3Galβ1-4GlcNAcβ-sp	0.26756042	-0.6130769536	0.0047632217	0.9258201
	k__Bacteria.p__Bacteroidetes.c__Bacteroidia.o__Bacteroidales.Other	304	Neu5Gcα2-6Galβ1-4GlcNAcβ-sp	1.59397758	-0.3804481716	0.0070524199	-0.8959787
	k__Bacteria.p__TM7.c__TM7.3.o__CW040.f__F16	308	KDNα2-3Galβ1-4GlcNAcβ-sp	0.24094537	-0.3821678694	0.0047632217	0.9258201
	k__Bacteria.p__Deferribacteres.c__Deferribacteres.o__Deferribacterales.f__Deferribacteraceae	423	Neu5Acα2-3Galβ1-4(Fucα1-3)GlcNAcβ-sp	0.43701678	-0.4658536753	0.0027777778	-0.9047619
	k__Bacteria.p__Bacteroidetes.c__Bacteroidia.o__Bacteroidales.f__Bacteroidaceae	496	Fucα1-2Galβ1-3(Fucα1-4)GlcNAcβ1-3Galβ1-4Glcβ-sp	1.10049991	-0.2969729995	0.0062494779	-0.8783101
	k__Bacteria.p__Bacteroidetes.c__Bacteroidia.o__Bacteroidales.f__Bacteroidaceae	534	Neu5Acα2-6Galβ1-4GlcNAcβ1-3Galβ1-4GlcNAcβ-sp	1.10049991	-0.8116706452	0.0027777778	0.9047619
	k__Bacteria.p__Proteobacteria.c__Gammaproteobacteria.o__Enterobacteriales.f__Enterobacteriaceae	630	(GlcAβ1-3GlcNAcβ1-4)20-NH(p-C6H4)CH2CH2NH2	0.29919249	-0.6335476361	0.0089801434	-0.8510645
	k__Bacteria.p__Proteobacteria.c__Gammaproteobacteria.o__Enterobacteriales.f__Enterobacteriaceae	800	GlcNAcα1-4GlcNAcβ-sp	0.29919249	-0.4781769516	0.0027777778	0.9047619
	k__Bacteria.p__Firmicutes.c__Bacilli.o__Lactobacillales.f__	819	Glcβ1-4GalNAcα-sp	0.26756042	0.5008442631	0.0047632217	0.9258201
	k__Bacteria.p__Proteobacteria.c__Gammaproteobacteria.o__Enterobacteriales.f__Enterobacteriaceae	907	Crypted formula, available on request	0.29919249	-0.4610647117	0.0027777778	0.9047619
	k__Bacteria.p__Bacteroidetes.c__Bacteroidia.o__Bacteroidales.f__Bacteroidaceae	914	APPATSGPAPRTDPASTVGHAP-sp	1.10049991	-1.0003675866	0.0003968254	-1.0000000
	k__Bacteria.p__TM7.c__TM7.3.o__CW040.f__F16	915	APPAT(Tn)SGPAPRTDPASTVGHAPPATSG-sp	0.24094537	-0.6146593000	0.0047632217	0.9258201
	Unassigned.Other.Other.Other.Other	1203	-2Manα1-2(Glcα1-4)Manβ1-3GlcNAcα1-6Manα1-	0.56047225	-0.1831177848	0.0027777778	0.9047619
	Unassigned.Other.Other.Other.Other	1208	-4(R-Lac2-3Rhap2Acα1-3)Manβ1-4Manα1-3GalNAcβ1-	0.56047225	0.5527998349	0.0003968254	1.0000000
	k__Bacteria.p__Proteobacteria.c__Gammaproteobacteria.o__Enterobacteriales.f__Enterobacteriaceae	1212	-3)Fucα1-3Xlufβ1-	0.29919249	-0.4048560085	0.0027777778	0.9047619
	k__Bacteria.p__Proteobacteria.c__Gammaproteobacteria.o__Enterobacteriales.f__Enterobacteriaceae	1215	-4(GlcpNAcβ1-3)GalNAcα1-2Glcα1-4L-IdoAα1-3GalNAcβ1-	0.29919249	-0.5482534943	0.0027777778	0.9047619
	Unassigned.Other.Other.Other.Other	1225	-8(D-Ala1-7)Leg5Acα2-4GlcAβ1-3GlcNAcβ1-	0.56047225	0.9608720159	0.0027777778	0.9047619
	k__Bacteria.p__Firmicutes.c__Clostridia.o__Clostridiales.f__.Mogibacteriaceae.	1241	Escherichia coli O81	0.09148572	0.5069612192	0.0003968254	1.0000000
	k__Bacteria.p__Firmicutes.c__Clostridia.o__Clostridiales.f__.Mogibacteriaceae.	1406	Glcα1-6Glcβ1-3(Rhaα1-6Glcα1-4)GalNα1-3(P-6)L-gro-manHepα1-3(P-2)(P-4)L-gro-manHepα1-5(Kdoα2-4)Kdoα2-6(P-4)GlcNβ1-6GlcNα1-P	0.09148572	0.3496864828	0.0003968254	1.0000000
	k__Bacteria.p__Proteobacteria.c__Gammaproteobacteria.o__Enterobacteriales.f__Enterobacteriaceae	1409	Pseudomonas aeruginosa O2ac	0.29919249	-0.1196338095	0.0027777778	0.9047619
	k__Bacteria.p__Proteobacteria.c__Gammaproteobacteria.o__Enterobacteriales.f__Enterobacteriaceae	1418	-3R-3HOBut1-7Pse4Ac5Acβ2-4DFucNAcα1-3QuiNAcβ1-	0.29919249	-0.4535428476	0.0062494779	0.8783101
	k__Bacteria.p__Deferribacteres.c__Deferribacteres.o__Deferribacterales.f__Deferribacteraceae	1802	-4(L-Ala2-6)GlcAβ1-3GalNAcβ1-4Glcβ1-3Galα1-4GalNAcβ1-	0.43701678	-0.0587890458	0.0027777778	0.9047619
	k__Bacteria.p__Bacteroidetes.c__Bacteroidia.o__Bacteroidales.f__S24.7	1805	-4GalNAcβ1-3GlcNAcβ1-2(R-Lac1-3Glcα1-3)Rhaα1-2Ribfβ1-	0.47257145	0.7072152639	0.0027777778	-0.9047619
	Unassigned.Other.Other.Other.Other	2203	-3GlcNAcβ1-2(Glcα1-3)Rhaα1-2Rhaα1-3Rha2Acα1-	0.56047225	0.2574106606	0.0027777778	0.9047619
	Unassigned.Other.Other.Other.Other	2207	-3GlcNAcβ1-2Rhaα1-2(Glcα1-3)Rhaα1-3Rhaα1-	0.56047225	0.3821180044	0.0062494779	0.8783101
	Unassigned.Other.Other.Other.Other	2208	-3GlcNAcβ1-2(Glcα1-3)Rhaα1-2(Glcα1-3)Rhaα1-3Rhaα1-	0.56047225	0.0002154439	0.0003968254	1.0000000
	k__Bacteria.p__Proteobacteria.c__Gammaproteobacteria.o__Enterobacteriales.f__Enterobacteriaceae	2211	-3GlcNAcβ1-2(Glcα1-3)Rhaα1-2Rhaα1-3Rhaα1-	0.29919249	-0.0733387178	0.0003968254	1.0000000
	Unassigned.Other.Other.Other.Other	2601	Acetobacter methanolicus LPS	0.56047225	0.7716483932	0.0027777778	0.9047619
	Unassigned.Other.Other.Other.Other	3001	Saccharomyces cerevisiae zymozan A	0.56047225	0.7768078609	0.0027777778	0.9047619
	k__Bacteria.p__Bacteroidetes.c__Bacteroidia.o__Bacteroidales.f__S24.7	3302	B5-2 Laminaran	0.47257145	-0.0817140220	0.0062494779	-0.8783101
	k__Bacteria.p__Proteobacteria.c__Gammaproteobacteria.o__Enterobacteriales.f__Enterobacteriaceae	3401	-4Glcβ1-4Glcβ1-3Glcβ1-	0.29919249	-0.0709198007	0.0027777778	0.9047619
	k__Bacteria.p__Proteobacteria.c__Gammaproteobacteria.o__Enterobacteriales.f__Enterobacteriaceae	3501	Galactan-1 from flax bast fibre	0.29919249	1.2755973739	0.0027777778	0.9047619
790	Unassigned.Other.Other.Other.Other	41	6-O-Su-GalNAcα-sp	0.13133534	-0.5373079095	0.0027777778	1.0000000
	k__Bacteria.p__Firmicutes.c__Clostridia.o__Clostridiales.f__Ruminococcaceae	44	GlcAα-sp	0.38002651	1.5137623576	0.0027777778	-1.0000000
	k__Bacteria.p__Firmicutes.c__Clostridia.o__Clostridiales.f__Ruminococcaceae	47	6-H2PO3Manα-sp	0.38002651	1.2870181618	0.0027777778	-1.0000000
	k__Bacteria.p__Firmicutes.c__Clostridia.o__Clostridiales.f__Ruminococcaceae	56	Galα-sp	0.38002651	0.7648393369	0.0027777778	-1.0000000
	k__Bacteria.p__Firmicutes.c__Bacilli.o__Lactobacillales.f__Lactobacillaceae	75	Galα1-2Galβ-sp	0.09400105	0.1192729624	0.0027777778	1.0000000
	k__Bacteria.p__Firmicutes.Other.Other.Other	88	Galβ1-3GalNAcβ-sp	0.38616974	0.9822732075	0.0027777778	-1.0000000
	k__Bacteria.p__Firmicutes.c__Clostridia.o__Clostridiales.Other	121	Manα1-4Manβ-sp	0.07023962	1.3702565195	0.0027777778	-1.0000000
	k__Bacteria.p__Firmicutes.c__Bacilli.o__Lactobacillales.f__Lactobacillaceae	122	Manα1-6Manβ-sp	0.09400105	0.3534536808	0.0027777778	1.0000000
	k__Bacteria.p__Firmicutes.c__Bacilli.o__Lactobacillales.f__Lactobacillaceae	228	Galβ1-2Galα1-3GlcNAcβ-sp	0.09400105	0.1464345136	0.0027777778	1.0000000
	Unassigned.Other.Other.Other.Other	337	GalNAcα1-4Galβ1-4GlcNAcβ-sp	0.13133534	0.6809555482	0.0027777778	1.0000000
	k__Bacteria.p__Firmicutes.Other.Other.Other	381	Galβ1-3GlcNAcβ1-6Galβ1-4GlcNAcβ-sp	0.38616974	-0.6819375814	0.0074102544	-0.9660918
	k__Bacteria.p__Firmicutes.c__Clostridia.o__Clostridiales.Other	386	Galβ1-4GlcNAcα1-6Galβ1-4GlcNAcβ-sp	0.07023962	-0.6319974378	0.0027777778	1.0000000
	k__Bacteria.p__Deferribacteres.c__Deferribacteres.o__Deferribacterales.f__Deferribacteraceae	433	Neu5Acα2-6(Neu5Acα2-3Galβ1-3)GalNAcα-sp	0.08651792	-0.41392285	0.0027777778	-1.0000000
	k__Bacteria.p__Firmicutes.c__Clostridia.o__Clostridiales.f__Ruminococcaceae	479	Fucα1-2Galβ1-3GlcNAcβ1-3Galβ1-4Glcβ-sp	0.38002651	-0.43947557	0.0074102544	-0.9660918
	Unassigned.Other.Other.Other.Other	485	Galβ1-4GalNAcα1-3(Fucα1-2)Galβ1-4GlcNAcβ-sp	0.13133534	-0.49471667	0.0074102544	-0.9660918
	k__Bacteria.p__Firmicutes.Other.Other.Other	495	Manα1-6(Manα1-3)Manα1-6(Manα1-3)Manβ-sp	0.38616974	0.22603600	0.0027777778	-1.0000000
	k__Bacteria.p__Firmicutes.c__Bacilli.o__Lactobacillales.f__Lactobacillaceae	903	Crypted formula, available on request	0.09400105	0.04951653	0.0027777778	-1.0000000
	k__Bacteria.p__Firmicutes.Other.Other.Other	908	Crypted formula, available on request	0.38616974	0.83437916	0.0027777778	1.0000000
	k__Bacteria.p__Firmicutes.c__Bacilli.o__Lactobacillales.f__Lactobacillaceae	1026	-2(Glcα1-4)Glcβ1-2Fuc3NRHbβ1-6GlcNAcα1-4GalNAcα1-3(Glcα1-6)GlcNAcβ1-	0.09400105	-0.38024145	0.0027777778	-1.0000000
	k__Bacteria.p__Firmicutes.c__Clostridia.o__Clostridiales.f__Ruminococcaceae	1213	-3(Glcα1-2)Rhaα1-2Rhaα1-2Rhaα1-3(Glcα1-2)Rhaα1-	0.38002651	1.21262809	0.0027777778	-1.0000000
	k__Bacteria.p__Firmicutes.c__Clostridia.o__Clostridiales.Other	1232	Galα1-2Galα1-2(Galb1-4)Glcα1-3Glcα1-/inner core-lipid A/	0.07023962	-0.69228721	0.0074102544	-0.9660918
	k__Bacteria.p__Firmicutes.c__Clostridia.o__Clostridiales.f__Ruminococcaceae	1248	GlcNAcα1-2Glcα1-2Glcα1-3(Galα1-6)Glcα1-/inner core-lipid A/	0.38002651	0.31248361	0.0027777778	-1.0000000
	Unassigned.Other.Other.Other.Other	1254	-2(ManNAcα1-3)Rhaα1-3Rhaα1-3Rhaα1-3GalNAcα1-	0.13133534	0.61718122	0.0027777778	1.0000000
	k__Bacteria.p__Firmicutes.c__Clostridia.o__Clostridiales.f__Clostridiaceae	1614	-6(GalA6(L-Lys)α1-4)GalNAcβ1-4(Glcα1-2)GlcAβ1-3GalNAcβ1-	0.17154399	-0.62424371	0.0074102544	0.9660918
	k__Bacteria.p__Firmicutes.c__Clostridia.o__Clostridiales.f__Ruminococcaceae	1707	-4(Glcα1-3)Glcβ1-3Galβ1-3GalNAcβ1-4Rib-ol5-P-	0.38002651	0.14126391	0.0027777778	-1.0000000
	Unassigned.Other.Other.Other.Other	2101	-3Rhaα1-3Rhaα1-2Galα1-3GlcNAcα1-	0.13133534	0.40860905	0.0027777778	1.0000000
	k__Bacteria.p__Firmicutes.c__Bacilli.o__Lactobacillales.f__Lactobacillaceae	8004	-4(GalNAcβ1-3)Galα1-6Glcβ1-3GalNAcβ1- LPS	0.09400105	0.37823347	0.0027777778	-1.0000000
791	k__Bacteria.p__Bacteroidetes.c__Bacteroidia.o__Bacteroidales.f__Bacteroidaceae	9	Glcβ-sp	1.87736745	-0.31745031	0.0027777778	0.9047619
	k__Bacteria.p__Bacteroidetes.c__Bacteroidia.o__Bacteroidales.f__Bacteroidaceae	28	Xylβ-sp	1.87736745	-0.45790116	0.0027777778	0.9047619
	k__Bacteria.p__Deferribacteres.c__Deferribacteres.o__Deferribacterales.f__Deferribacteraceae	38	3-O-Su-GalNAcβ-sp	0.15969177	-0.37148118	0.0027777778	0.9047619
	k__Bacteria.p__Bacteroidetes.c__Bacteroidia.o__Bacteroidales.f__Bacteroidaceae	118	GlcNAcβ1-6GalNAcα-sp	1.87736745	-0.23417410	0.0027777778	0.9047619
	k__Bacteria.p__Deferribacteres.c__Deferribacteres.o__Deferribacterales.f__Deferribacteraceae	159	4-O-Su-Galβ1-4GlcNAcβ-sp	0.15969177	-0.25694366	0.0003968254	1.0000000
	k__Bacteria.p__Deferribacteres.c__Deferribacteres.o__Deferribacterales.f__Deferribacteraceae	164	GlcAβ1-3GlcNAcβ-sp	0.15969177	0.21885761	0.0027777778	0.9047619
	k__Bacteria.p__Deferribacteres.c__Deferribacteres.o__Deferribacterales.f__Deferribacteraceae	193	3-O-Su-GalNAcβ1-4GlcNAcβ-sp	0.15969177	-0.40536465	0.0027777778	0.9047619
	k__Bacteria.p__Deferribacteres.c__Deferribacteres.o__Deferribacterales.f__Deferribacteraceae	212	D-glycero-α-D-talo-octulosonic acid (Ko)-(2→4)-αKdo-sp	0.15969177	1.32597925	0.0003968254	1.0000000
	k__Bacteria.p__Deferribacteres.c__Deferribacteres.o__Deferribacterales.f__Deferribacteraceae	226	Galα1-3(Fucα1-2)Galβ-sp	0.15969177	-0.46386108	0.0027777778	0.9047619
	k__Bacteria.p__Deferribacteres.c__Deferribacteres.o__Deferribacterales.f__Deferribacteraceae	246	GlcNAcβ1-2Galβ1-3GalNAcα-sp	0.15969177	0.47939257	0.0027777778	0.9047619
	k__Bacteria.p__Bacteroidetes.c__Bacteroidia.o__Bacteroidales.f__Bacteroidaceae	256	GlcNAcβ1-6(GlcNAcβ1-4)GalNAcα-sp	1.87736745	0.65360158	0.0027777778	0.9047619
	k__Bacteria.p__Deferribacteres.c__Deferribacteres.o__Deferribacterales.f__Deferribacteraceae	258	Manα1-6(Manα1-3)Manβ-sp	0.15969177	1.01576398	0.0027777778	0.9047619
	k__Bacteria.p__Deferribacteres.c__Deferribacteres.o__Deferribacterales.f__Deferribacteraceae	272	Neu5Acα2-3Galβ1-4Glcβ-sp-Cit	0.15969177	0.20278291	0.0027777778	0.9047619
	k__Bacteria.p__Deferribacteres.c__Deferribacteres.o__Deferribacterales.f__Deferribacteraceae	291	Neu5Acβ2-6(Galβ1-3)GalNAcα-sp	0.15969177	0.95914408	0.0027777778	0.9047619
	k__Bacteria.p__Deferribacteres.c__Deferribacteres.o__Deferribacterales.f__Deferribacteraceae	296	Neu5Acα2-6Galβ1-4Glcβ-sp	0.15969177	-0.09784576	0.0027777778	0.9047619
	k__Bacteria.p__Deferribacteres.c__Deferribacteres.o__Deferribacterales.f__Deferribacteraceae	308	KDNα2-3Galβ1-4GlcNAcβ-sp	0.15969177	1.25606769	0.0027777778	0.9047619
	k__Bacteria.p__Deferribacteres.c__Deferribacteres.o__Deferribacterales.f__Deferribacteraceae	338	Neu5Acα2-6Galβ1-3GalNAcα-sp	0.15969177	1.06553942	0.0027777778	0.9047619
	k__Bacteria.p__Deferribacteres.c__Deferribacteres.o__Deferribacterales.f__Deferribacteraceae	340	Galα1-3(Neu5Acβ2-6)GalNAcβ-sp	0.15969177	0.90714773	0.0027777778	0.9047619
	k__Bacteria.p__Bacteroidetes.c__Bacteroidia.o__Bacteroidales.f__Bacteroidaceae	342	Neu5Acα2-3(6-O-Su)Galβ1-3GalNAcα-sp	1.87736745	-0.11006890	0.0027777778	0.9047619
	k__Bacteria.p__Bacteroidetes.c__Bacteroidia.o__Bacteroidales.f__Bacteroidaceae	369	GalNAcα1-4(Fucα1-2)Galβ1-4GlcNAcβ-sp	1.87736745	1.20783391	0.0027777778	0.9047619
	k__Bacteria.p__Deferribacteres.c__Deferribacteres.o__Deferribacterales.f__Deferribacteraceae	441	Neu5Acα2-6(Fucα1-2)Galβ1-4GlcNAcβ-sp	0.15969177	0.20084882	0.0027777778	0.9047619
	k__Bacteria.p__Deferribacteres.c__Deferribacteres.o__Deferribacterales.f__Deferribacteraceae	491	GalNAcα1-3(Fucα1-2)Galβ1-4(Fucα1-3)GlcNAcβ-sp	0.15969177	-0.43733967	0.0027777778	0.9047619
	k__Bacteria.p__Deferribacteres.c__Deferribacteres.o__Deferribacterales.f__Deferribacteraceae	537	Neu5Aα2-3Galβ1-4GlcNAcβ1-3Galβ1-4Glcβ-sp	0.15969177	0.87732383	0.0062494779	0.8783101
	k__Bacteria.p__Deferribacteres.c__Deferribacteres.o__Deferribacterales.f__Deferribacteraceae	545	Kdoα2-8Kdoα2-4Kdoα2GlcNAcβ1-6GlcNAcα-sp	0.15969177	0.41355929	0.0003968254	1.0000000
	k__Bacteria.p__Deferribacteres.c__Deferribacteres.o__Deferribacterales.f__Deferribacteraceae	631	(GlcAβ1-3GlcNAcβ1-4)38-NH(p-C6H4)CH2CH2NH2	0.15969177	0.25244515	0.0027777778	0.9047619
	k__Bacteria.p__Deferribacteres.c__Deferribacteres.o__Deferribacterales.f__Deferribacteraceae	903	Crypted formula, available on request	0.15969177	0.52403246	0.0003968254	1.0000000
	k__Bacteria.p__Deferribacteres.c__Deferribacteres.o__Deferribacterales.f__Deferribacteraceae	906	Crypted formula, available on request	0.15969177	1.37913077	0.0027777778	0.9047619
	k__Bacteria.p__Deferribacteres.c__Deferribacteres.o__Deferribacterales.f__Deferribacteraceae	910	Npentyl-Indol-linked-3-NH2 (AcOH salt)	0.15969177	-0.58536333	0.0027777778	0.9047619
	k__Bacteria.Other.Other.Other.Other	919	APPAT(Tn)SGPAPR(Tn)TDPASTVGHAP-sp	0.44210803	0.22092234	0.0027777778	-0.9047619
	k__Bacteria.p__Deferribacteres.c__Deferribacteres.o__Deferribacterales.f__Deferribacteraceae	924	Crypted formula, available on request	0.15969177	0.19323723	0.0027777778	0.9047619
	k__Bacteria.p__Deferribacteres.c__Deferribacteres.o__Deferribacterales.f__Deferribacteraceae	1022	-3(Ser2Ac1-4)Qui4Nβ1-3Ribfβ1-4GalNAcα1-3GlcNAcα1-	0.15969177	1.13797113	0.0027777778	0.9047619
	k__Bacteria.Other.Other.Other.Other	1217	-2(RhaNAc3NFoβ1-3)Manβ1-3Galα1-4Rhaα1-3GlcNAcα1-	0.44210803	-0.81049611	0.0027777778	-0.9047619
	k__Bacteria.Other.Other.Other.Other	1222	-3Rhaα1-3Rhaα1-2Glcα1-3GlcNAcα1-	0.44210803	-0.53643514	0.0027777778	-0.9047619
	k__Bacteria.Other.Other.Other.Other	1254	-2(ManNAcα1-3)Rhaα1-3Rhaα1-3Rhaα1-3GalNAcα1-	0.44210803	-0.47184599	0.0027777778	-0.9047619
	k__Bacteria.p__Deferribacteres.c__Deferribacteres.o__Deferribacterales.f__Deferribacteraceae	1312	-4Glcβ1-3Galα1-4GalNAcβ1-4(L-Ser2-6)GlcAβ1-3GalNAcβ1-	0.15969177	-0.26601048	0.0027777778	0.9047619
	k__Bacteria.Other.Other.Other.Other	1404	-2Rhaα1-3Rhaα1-4GalNAcA3Acα1-3QuiNAcβ1-	0.44210803	-0.40225180	0.0062494779	-0.8783101
	k__Bacteria.p__Deferribacteres.c__Deferribacteres.o__Deferribacterales.f__Deferribacteraceae	1407	-2Ribfβ1-3GalNAcα1-	0.15969177	-0.66539956	0.0027777778	0.9047619
	k__Bacteria.p__Deferribacteres.c__Deferribacteres.o__Deferribacterales.f__Deferribacteraceae	1418	-3R-3HOBut1-7Pse4Ac5Acβ2-4DFucNAcα1-3QuiNAcβ1-	0.15969177	-0.40982752	0.0023798165	-0.9759001
	k__Bacteria.p__Deferribacteres.c__Deferribacteres.o__Deferribacterales.f__Deferribacteraceae	1502	-3GalNAcβ1-4(L6dTalα1-3)Manα1-3L6dTalα1-	0.15969177	0.21893098	0.0027777778	0.9047619
	k__Bacteria.Other.Other.Other.Other	2101	-3Rhaα1-3Rhaα1-2Galα1-3GlcNAcα1-	0.44210803	-0.60900996	0.0027777778	-0.9047619
	k__Bacteria.Other.Other.Other.Other	8002	-3Rhaα1-3Rhaα1-2Glcα1-3GlcNAcα1- LPS	0.44210803	-0.30587641	0.0003968254	-1.0000000
	k__Bacteria.Other.Other.Other.Other	9001	-3Glcβ1-3Glcβ1-3(Glcβ1-6)Glcβ1-	0.44210803	-0.30005223	0.0027777778	-0.9047619
792	k__Bacteria.p__Proteobacteria.c__Alphaproteobacteria.o__Sphingomonadales.f__Sphingomonadaceae	41	6-O-Su-GalNAcα-sp	0.09973975	-0.58113507	0.0027777778	0.9047619
	k__Bacteria.p__Proteobacteria.c__Alphaproteobacteria.o__Sphingomonadales.f__Sphingomonadaceae	132	Galβ1-3GalNAcα-sp	0.09973975	-0.06290058	0.0062494779	-0.8783101
	k__Bacteria.p__Proteobacteria.c__Alphaproteobacteria.o__Sphingomonadales.f__Sphingomonadaceae	167	GlcNAcβ1-4-[HOOC(CH3)CH]-3-O-GlcNAcβ-sp	0.09973975	-0.26012510	0.0027777778	0.9047619
	k__Bacteria.p__Firmicutes.c__Bacilli.o__Lactobacillales.Other	169	Neu5Acα2-3Galβ-sp	0.03944834	0.93844417	0.0027777778	0.9047619
	k__Bacteria.p__Firmicutes.c__Bacilli.o__Lactobacillales.f__Enterococcaceae	169	Neu5Acα2-3Galβ-sp	0.11839635	0.93844417	0.0027777778	0.9047619
	k__Bacteria.p__Firmicutes.c__Bacilli.o__Lactobacillales.Other	193	3-O-Su-GalNAcβ1-4GlcNAcβ-sp	0.03944834	0.25836996	0.0027777778	0.9047619
	k__Bacteria.p__Firmicutes.c__Bacilli.o__Lactobacillales.Other	226	Galα1-3(Fucα1-2)Galβ-sp	0.03944834	1.16145445	0.0027777778	0.9047619
	k__Bacteria.p__Firmicutes.c__Bacilli.o__Lactobacillales.Other	260	Galβ1-3(Fucβ1-4)GlcNAcβ-sp	0.03944834	-0.30382323	0.0027777778	0.9047619
	k__Bacteria.p__Firmicutes.c__Bacilli.o__Lactobacillales.Other	290	Neu5Acα2-6(Galα1-3)GalNAcα-sp	0.03944834	-0.27321878	0.0027777778	-0.9047619
	k__Bacteria.p__Firmicutes.c__Bacilli.o__Lactobacillales.Other	376	Galβ1-3GlcNAcβ1-3Galβ1-4Glcβ-sp	0.03944834	1.03382014	0.0027777778	0.9047619
	k__Bacteria.p__Firmicutes.c__Bacilli.o__Lactobacillales.Other	538	Galβ1-4(Fucα1-3)GlcNAcβ1-6(Galβ1-3GlcNAcβ1-3)Galβ1-4Glcβ-sp	0.03944834	0.32389874	0.0003968254	1.0000000
	k__Bacteria.p__Firmicutes.c__Bacilli.o__Lactobacillales.Other	819	Glcβ1-4GalNAcα-sp	0.03944834	-0.55695936	0.0027777778	0.9047619
	k__Bacteria.p__Firmicutes.c__Bacilli.o__Lactobacillales.f__Lactobacillaceae	1501	Proteus genomospecies 5/6 O79	0.47476323	-0.11069594	0.0027777778	0.9047619
	k__Bacteria.p__Firmicutes.c__Clostridia.o__Clostridiales.f__	1501	Proteus genomospecies 5/6 O79	0.91808358	-0.11069594	0.0027777778	-0.9047619
	k__Bacteria.p__Firmicutes.c__Bacilli.o__Lactobacillales.Other	2211	-3GlcNAcβ1-2(Glcα1-3)Rhaα1-2Rhaα1-3Rhaα1-	0.03944834	0.37684689	0.0003968254	1.0000000
	k__Bacteria.p__Firmicutes.c__Bacilli.o__Lactobacillales.Other	8002	-3Rhaα1-3Rhaα1-2Glcα1-3GlcNAcα1- LPS	0.03944834	-0.43533459	0.0027777778	0.9047619
